# Supplementary material for: Hepatopancreas immune response during molt cycle in the mud crab, Scylla paramamosain
Source: Sci Rep. 2020 Aug 4;10:13102. doi: 10.1038/s41598-020-70139-2 (PMC7403367; doi:10.1038/s41598-020-70139-2)
Supplement: Supplementary file 1 — Supplementary data1. [file 41598_2020_70139_MOESM1_ESM.xls]

## Sheet: Intermolt_vs_Premolt.GO_enrich
#GO_classify1	GO_classify2	All Unigene	DEG Unigene
#Total_gene		8260	196
cellular component	extracellular region	95	9
cellular component	collagen trimer	5	0
cellular component	membrane	607	16
cellular component	cell junction	77	0
cellular component	extracellular matrix	18	0
cellular component	membrane-enclosed lumen	34	1
cellular component	macromolecular complex	1114	5
cellular component	organelle	1009	23
cellular component	extracellular matrix part	1	0
cellular component	extracellular region part	48	2
cellular component	organelle part	808	7
cellular component	virion part	2	0
cellular component	membrane part	675	5
cellular component	synapse part	65	0
cellular component	cell part	2355	23
cellular component	synapse	30	1
molecular function	protein binding transcription factor activity	31	0
molecular function	nucleic acid binding transcription factor activity	181	3
molecular function	catalytic activity	4502	149
molecular function	receptor activity	165	2
molecular function	guanyl-nucleotide exchange factor activity	31	0
molecular function	structural molecule activity	322	6
molecular function	transporter activity	432	14
molecular function	binding	3627	69
molecular function	electron carrier activity	58	4
molecular function	antioxidant activity	28	2
molecular function	channel regulator activity	1	0
molecular function	metallochaperone activity	3	0
molecular function	enzyme regulator activity	94	2
molecular function	receptor regulator activity	3	0
molecular function	protein tag	2	0
molecular function	translation regulator activity	1	0
molecular function	molecular transducer activity	221	2
biological process	reproduction	36	1
biological process	immune system process	55	1
biological process	metabolic process	3027	84
biological process	cellular process	3460	50
biological process	reproductive process	202	1
biological process	biological adhesion	94	3
biological process	signaling	85	0
biological process	multicellular organismal process	459	9
biological process	developmental process	703	14
biological process	growth	81	1
biological process	locomotion	162	1
biological process	single-organism process	2512	64
biological process	biological phase	4	0
biological process	rhythmic process	14	0
biological process	response to stimulus	905	12
biological process	localization	932	20
biological process	multi-organism process	109	3
biological process	biological regulation	1349	21
biological process	cellular component organization or biogenesis	581	4

## Sheet: Premolt_vs_Postmolt.GO_enrich
#GO_classify1	GO_classify2	All Unigene	DEG Unigene
#Total_gene		8260	55
cellular component	extracellular region	95	6
cellular component	collagen trimer	5	0
cellular component	membrane	607	3
cellular component	cell junction	77	0
cellular component	extracellular matrix	18	0
cellular component	membrane-enclosed lumen	34	0
cellular component	macromolecular complex	1114	1
cellular component	organelle	1009	4
cellular component	extracellular matrix part	1	0
cellular component	extracellular region part	48	0
cellular component	organelle part	808	1
cellular component	virion part	2	0
cellular component	membrane part	675	0
cellular component	synapse part	65	0
cellular component	cell part	2355	4
cellular component	synapse	30	0
molecular function	protein binding transcription factor activity	31	0
molecular function	nucleic acid binding transcription factor activity	181	0
molecular function	catalytic activity	4502	49
molecular function	receptor activity	165	0
molecular function	guanyl-nucleotide exchange factor activity	31	0
molecular function	structural molecule activity	322	1
molecular function	transporter activity	432	4
molecular function	binding	3627	15
molecular function	electron carrier activity	58	1
molecular function	antioxidant activity	28	0
molecular function	channel regulator activity	1	0
molecular function	metallochaperone activity	3	0
molecular function	enzyme regulator activity	94	0
molecular function	receptor regulator activity	3	0
molecular function	protein tag	2	0
molecular function	translation regulator activity	1	0
molecular function	molecular transducer activity	221	0
biological process	reproduction	36	0
biological process	immune system process	55	1
biological process	metabolic process	3027	33
biological process	cellular process	3460	9
biological process	reproductive process	202	0
biological process	biological adhesion	94	2
biological process	signaling	85	0
biological process	multicellular organismal process	459	2
biological process	developmental process	703	4
biological process	growth	81	0
biological process	locomotion	162	0
biological process	single-organism process	2512	17
biological process	biological phase	4	0
biological process	rhythmic process	14	0
biological process	response to stimulus	905	2
biological process	localization	932	7
biological process	multi-organism process	109	1
biological process	biological regulation	1349	6
biological process	cellular component organization or biogenesis	581	2

## Sheet: Postmolt_vs_Intermolt.GO_enrich
#GO_classify1	GO_classify2	All Unigene	DEG Unigene
#Total_gene		8260	0
cellular component	extracellular region	95	0
cellular component	collagen trimer	5	0
cellular component	membrane	607	0
cellular component	cell junction	77	0
cellular component	extracellular matrix	18	0
cellular component	membrane-enclosed lumen	34	0
cellular component	macromolecular complex	1114	0
cellular component	organelle	1009	0
cellular component	extracellular matrix part	1	0
cellular component	extracellular region part	48	0
cellular component	organelle part	808	0
cellular component	virion part	2	0
cellular component	membrane part	675	0
cellular component	synapse part	65	0
cellular component	cell part	2355	0
cellular component	synapse	30	0
molecular function	protein binding transcription factor activity	31	0
molecular function	nucleic acid binding transcription factor activity	181	0
molecular function	catalytic activity	4502	0
molecular function	receptor activity	165	0
molecular function	guanyl-nucleotide exchange factor activity	31	0
molecular function	structural molecule activity	322	0
molecular function	transporter activity	432	0
molecular function	binding	3627	0
molecular function	electron carrier activity	58	0
molecular function	antioxidant activity	28	0
molecular function	channel regulator activity	1	0
molecular function	metallochaperone activity	3	0
molecular function	enzyme regulator activity	94	0
molecular function	receptor regulator activity	3	0
molecular function	protein tag	2	0
molecular function	translation regulator activity	1	0
molecular function	molecular transducer activity	221	0
biological process	reproduction	36	0
biological process	immune system process	55	0
biological process	metabolic process	3027	0
biological process	cellular process	3460	0
biological process	reproductive process	202	0
biological process	biological adhesion	94	0
biological process	signaling	85	0
biological process	multicellular organismal process	459	0
biological process	developmental process	703	0
biological process	growth	81	0
biological process	locomotion	162	0
biological process	single-organism process	2512	0
biological process	biological phase	4	0
biological process	rhythmic process	14	0
biological process	response to stimulus	905	0
biological process	localization	932	0
biological process	multi-organism process	109	0
biological process	biological regulation	1349	0
biological process	cellular component organization or biogenesis	581	0
