# Supplementary material for: Hepatopancreas immune response during molt cycle in the mud crab, Scylla paramamosain
Source: Sci Rep. 2020 Aug 4;10:13102. doi: 10.1038/s41598-020-70139-2 (PMC7403367; doi:10.1038/s41598-020-70139-2)
Supplement: Supplementary file 2 — Supplementary data2. [file 41598_2020_70139_MOESM2_ESM.zip]

Archive with 2 entries (2 files):
- Premolt_vs_Postmolt.Cog.classfy.stat
- Postmolt_vs_Intermolt.Cog.classfy.stat
