# Supplementary material for: Hepatopancreas immune response during molt cycle in the mud crab, Scylla paramamosain
Source: Sci Rep. 2020 Aug 4;10:13102. doi: 10.1038/s41598-020-70139-2 (PMC7403367; doi:10.1038/s41598-020-70139-2)
Supplement: Supplementary file 2 — Supplementary data2. [file 41598_2020_70139_MOESM2_ESM.zip › Postmolt_vs_Intermolt.Cog.classfy.stat]

#ID	Class_Name	Numbers
J	Translation, ribosomal structure and biogenesis	4
A	RNA processing and modification	0
K	Transcription	3
L	Replication, recombination and repair	5
B	Chromatin structure and dynamics	0
D	Cell cycle control, cell division, chromosome partitioning	0
Y	Nuclear structure	0
V	Defense mechanisms	4
T	Signal transduction mechanisms	3
M	Cell wall/membrane/envelope biogenesis	3
N	Cell motility	0
Z	Cytoskeleton	0
W	Extracellular structures	0
U	Intracellular trafficking, secretion, and vesicular transport	0
O	Posttranslational modification, protein turnover, chaperones	3
C	Energy production and conversion	12
G	Carbohydrate transport and metabolism	31
E	Amino acid transport and metabolism	34
F	Nucleotide transport and metabolism	9
H	Coenzyme transport and metabolism	1
I	Lipid transport and metabolism	25
P	Inorganic ion transport and metabolism	15
Q	Secondary metabolites biosynthesis, transport and catabolism	26
R	General function prediction only	36
S	Function unknown	4
