# Supplementary material for: Hepatopancreas immune response during molt cycle in the mud crab, Scylla paramamosain
Source: Sci Rep. 2020 Aug 4;10:13102. doi: 10.1038/s41598-020-70139-2 (PMC7403367; doi:10.1038/s41598-020-70139-2)
Supplement: Supplementary file 3 — Supplementary data3. [file 41598_2020_70139_MOESM3_ESM.xls]

## Sheet: Intermolt_vs_Premolt.KEGG
#KEGG_n	122	KEGG_N	5076
#Pathway	ko_ID	Unigene	gene	Unigene_all	gene_all
Peroxisome	ko04146	4	137	122	5076	c11751.graph_c0;c43587.graph_c0;c60548.graph_c0;c75949.graph_c0	K00306+K04564+K03781+K00306
Retinol metabolism	ko00830	6	33	122	5076	c19306.graph_c0;c37249.graph_c0;c38191.graph_c0;c77708.graph_c0;c90601.graph_c0;c92120.graph_c0	K00121+K11152+K00699+K15734+K11152+K07424
Phenylalanine metabolism	ko00360	1	16	122	5076	c10655.graph_c0	K00457
Butanoate metabolism	ko00650	4	28	122	5076	c48848.graph_c1;c52749.graph_c0;c64271.graph_c0;c77843.graph_c0	K00626+K01027+K00139+K00019
Fatty acid metabolism	ko01212	2	60	122	5076	c48848.graph_c1;c50939.graph_c0	K00626+K15013
Dorso-ventral axis formation	ko04320	1	34	122	5076	c47391.graph_c0	K02156
Linoleic acid metabolism	ko00591	4	13	122	5076	c1860.graph_c0;c24452.graph_c0;c44531.graph_c0;c92120.graph_c0	K07418+K07418+K07418+K07424
Purine metabolism	ko00230	4	270	122	5076	c34859.graph_c0;c37649.graph_c0;c52933.graph_c0;c54732.graph_c0	K01587+K01477+K01081+K11787
Porphyrin and chlorophyll metabolism	ko00860	2	41	122	5076	c38191.graph_c0;c54379.graph_c0	K00699+K01195
Phagosome	ko04145	1	144	122	5076	c75535.graph_c0	K01365
Glycerophospholipid metabolism	ko00564	6	101	122	5076	c32469.graph_c0;c45104.graph_c0;c47441.graph_c0;c5376.graph_c0;c76900.graph_c0;c9026.graph_c0	K13506+K06129+K00968+K05929+K13506+K14286
beta-Alanine metabolism	ko00410	3	35	122	5076	c47219.graph_c0;c48361.graph_c0;c8367.graph_c0	K05605+K00207+K00128
Degradation of aromatic compounds	ko01220	3	6	122	5076	c19306.graph_c0;c28650.graph_c0;c288.graph_c0	K00121+K01053+K01053
Oxidative phosphorylation	ko00190	1	138	122	5076	c48916.graph_c0	K02133
Neuroactive ligand-receptor interaction	ko04080	1	92	122	5076	c50275.graph_c1	K05213
Wnt signaling pathway	ko04310	2	117	122	5076	c16954.graph_c0;c42132.graph_c0	K02354+K05858
Valine, leucine and isoleucine degradation	ko00280	5	64	122	5076	c44589.graph_c0;c47219.graph_c0;c48848.graph_c1;c52749.graph_c0;c8367.graph_c0	K01968+K05605+K00626+K01027+K00128
Fatty acid degradation	ko00071	4	52	122	5076	c19306.graph_c0;c48848.graph_c1;c50939.graph_c0;c8367.graph_c0	K00121+K00626+K15013+K00128
Sphingolipid metabolism	ko00600	6	53	122	5076	c12339.graph_c0;c33150.graph_c0;c40132.graph_c0;c73524.graph_c0;c74186.graph_c0;c84528.graph_c0	K12349+K04714+K01634+K12349+K12349+K12349
Carbon metabolism	ko01200	11	152	122	5076	c19306.graph_c0;c19367.graph_c0;c28650.graph_c0;c288.graph_c0;c29565.graph_c0;c35343.graph_c0;c41913.graph_c0;c47219.graph_c0;c48848.graph_c1;c54652.graph_c0;c54722.graph_c2	K00121+K03841+K01053+K01053+K01958+K00600+K00600+K05605+K00626+K01895+K01754
Adipocytokine signaling pathway	ko04920	1	9	122	5076	c50939.graph_c0	K15013
Lysosome	ko04142	14	216	122	5076	c33730.graph_c0;c37608.graph_c0;c44072.graph_c0;c45104.graph_c0;c5218.graph_c0;c5220.graph_c0;c54379.graph_c0;c5670.graph_c0;c60275.graph_c0;c6069.graph_c0;c63487.graph_c0;c75535.graph_c0;c89053.graph_c0;c9573.graph_c0	K01379+K12373+K10532+K06129+K12301+K13443+K01195+K01052+K01369+K01379+K12373+K01365+K01275+K12307
PPAR signaling pathway	ko03320	1	14	122	5076	c50939.graph_c0	K15013
Fructose and mannose metabolism	ko00051	2	56	122	5076	c19367.graph_c0;c48769.graph_c0	K03841+K01805
Arginine and proline metabolism	ko00330	5	83	122	5076	c38907.graph_c0;c49281.graph_c0;c53305.graph_c0;c53305.graph_c1;c8367.graph_c0	K00261+K01476+K13253+K13253+K00128
Nicotinate and nicotinamide metabolism	ko00760	1	32	122	5076	c52933.graph_c0	K01081
Aminoacyl-tRNA biosynthesis	ko00970	1	74	122	5076	c49376.graph_c0	K01893
Phosphatidylinositol signaling system	ko04070	2	106	122	5076	c42132.graph_c0;c54219.graph_c0	K05858+K01099
Pentose and glucuronate interconversions	ko00040	5	53	122	5076	c38191.graph_c0;c47207.graph_c0;c48769.graph_c0;c54379.graph_c0;c8367.graph_c0	K00699+K00963+K01805+K01195+K00128
Fatty acid biosynthesis	ko00061	1	22	122	5076	c50939.graph_c0	K15013
Pantothenate and CoA biosynthesis	ko00770	2	26	122	5076	c41669.graph_c0;c48361.graph_c0	K08069+K00207
One carbon pool by folate	ko00670	3	37	122	5076	c35343.graph_c0;c41913.graph_c0;c54732.graph_c0	K00600+K00600+K11787
Amino sugar and nucleotide sugar metabolism	ko00520	5	96	122	5076	c11588.graph_c0;c37608.graph_c0;c47207.graph_c0;c63487.graph_c0;c72819.graph_c0	K01183+K12373+K00963+K12373+K01183
Steroid biosynthesis	ko00100	3	12	122	5076	c24882.graph_c0;c5670.graph_c0;c71280.graph_c0	K09828+K01052+K07419
Drug metabolism - cytochrome P450	ko00982	4	35	122	5076	c19306.graph_c0;c27770.graph_c0;c33030.graph_c0;c38191.graph_c0	K00121+K00799+K00799+K00699
Synthesis and degradation of ketone bodies	ko00072	3	13	122	5076	c48848.graph_c1;c52749.graph_c0;c77843.graph_c0	K00626+K01027+K00019
Mucin type O-Glycan biosynthesis	ko00512	1	35	122	5076	c42194.graph_c0	K00731
Starch and sucrose metabolism	ko00500	9	66	122	5076	c10087.graph_c0;c15769.graph_c0;c36151.graph_c0;c38191.graph_c0;c42786.graph_c0;c47207.graph_c0;c54379.graph_c0;c7385.graph_c0;c808.graph_c0	K01176+K01176+K00700+K00699+K01176+K00963+K01195+K01187+K01176
Other glycan degradation	ko00511	4	42	122	5076	c37608.graph_c0;c63487.graph_c0;c73214.graph_c0;c78799.graph_c0	K12373+K12373+K01206+K01206
Folate biosynthesis	ko00790	3	28	122	5076	c34765.graph_c0;c50426.graph_c0;c76892.graph_c0	K01737+K01307+K00072
Nitrogen metabolism	ko00910	2	13	122	5076	c38907.graph_c0;c42200.graph_c0	K00261+K01672
Inositol phosphate metabolism	ko00562	2	81	122	5076	c42132.graph_c0;c54219.graph_c0	K05858+K01099
Tyrosine metabolism	ko00350	4	26	122	5076	c10655.graph_c0;c19306.graph_c0;c47688.graph_c0;c7426.graph_c0	K00457+K00121+K00451+K01555
Ubiquinone and other terpenoid-quinone biosynthesis	ko00130	1	15	122	5076	c10655.graph_c0	K00457
Metabolism of xenobiotics by cytochrome P450	ko00980	5	40	122	5076	c19306.graph_c0;c27770.graph_c0;c33030.graph_c0;c38191.graph_c0;c46442.graph_c0	K00121+K00799+K00799+K00699+K01253
Glycosaminoglycan degradation	ko00531	4	37	122	5076	c37608.graph_c0;c44072.graph_c0;c54379.graph_c0;c63487.graph_c0	K12373+K10532+K01195+K12373
Biosynthesis of amino acids	ko01230	7	121	122	5076	c29565.graph_c0;c30702.graph_c0;c35343.graph_c0;c41913.graph_c0;c44065.graph_c0;c49281.graph_c0;c54722.graph_c2	K01958+K00825+K00600+K00600+K01620+K01476+K01754
Terpenoid backbone biosynthesis	ko00900	1	29	122	5076	c48848.graph_c1	K00626
Glycolysis / Gluconeogenesis	ko00010	7	79	122	5076	c19306.graph_c0;c19367.graph_c0;c38937.graph_c0;c39100.graph_c0;c52284.graph_c1;c54652.graph_c0;c8367.graph_c0	K00121+K03841+K01792+K01785+K01596+K01895+K00128
Glycine, serine and threonine metabolism	ko00260	10	83	122	5076	c11751.graph_c0;c25735.graph_c0;c35343.graph_c0;c41913.graph_c0;c44065.graph_c0;c54722.graph_c2;c65266.graph_c0;c75949.graph_c0;c76227.graph_c0;c91602.graph_c0	K00306+K00315+K00600+K00600+K01620+K01754+K00315+K00306+K00315+K00315
Drug metabolism - other enzymes	ko00983	5	55	122	5076	c24996.graph_c0;c36928.graph_c0;c38191.graph_c0;c48361.graph_c0;c54379.graph_c0	K00758+K00757+K00699+K00207+K01195
FoxO signaling pathway	ko04068	3	111	122	5076	c43587.graph_c0;c52284.graph_c1;c60548.graph_c0	K04564+K01596+K03781
Glyoxylate and dicarboxylate metabolism	ko00630	4	42	122	5076	c35343.graph_c0;c41913.graph_c0;c48848.graph_c1;c60548.graph_c0	K00600+K00600+K00626+K03781
Steroid hormone biosynthesis	ko00140	2	7	122	5076	c5225.graph_c0;c92120.graph_c0	K13370+K07424
Histidine metabolism	ko00340	1	29	122	5076	c8367.graph_c0	K00128
Lysine biosynthesis	ko00300	1	5	122	5076	c30702.graph_c0	K00825
Citrate cycle (TCA cycle)	ko00020	2	46	122	5076	c29565.graph_c0;c52284.graph_c1	K01958+K01596
Pyruvate metabolism	ko00620	5	51	122	5076	c29565.graph_c0;c48848.graph_c1;c52284.graph_c1;c54652.graph_c0;c8367.graph_c0	K01958+K00626+K01596+K01895+K00128
Carbohydrate digestion and absorption	ko04973	1	2	122	5076	c15769.graph_c0	K01176
Glycerolipid metabolism	ko00561	4	64	122	5076	c32469.graph_c0;c38134.graph_c0;c76900.graph_c0;c8367.graph_c0	K13506+K14073+K13506+K00128
Insect hormone biosynthesis	ko00981	2	11	122	5076	c15874.graph_c0;c94868.graph_c0	K14985+K14937
Pentose phosphate pathway	ko00030	3	37	122	5076	c19367.graph_c0;c28650.graph_c0;c288.graph_c0	K03841+K01053+K01053
Glycosphingolipid biosynthesis - ganglio series	ko00604	2	19	122	5076	c37608.graph_c0;c63487.graph_c0	K12373+K12373
Propanoate metabolism	ko00640	3	29	122	5076	c47219.graph_c0;c48848.graph_c1;c54652.graph_c0	K05605+K00626+K01895
2-Oxocarboxylic acid metabolism	ko01210	1	25	122	5076	c30702.graph_c0	K00825
Phototransduction - fly	ko04745	1	32	122	5076	c42132.graph_c0	K05858
Glycosphingolipid biosynthesis - globo series	ko00603	2	25	122	5076	c37608.graph_c0;c63487.graph_c0	K12373+K12373
Pyrimidine metabolism	ko00240	6	160	122	5076	c24996.graph_c0;c27110.graph_c0;c36928.graph_c0;c48361.graph_c0;c52933.graph_c0;c54383.graph_c0	K00758+K00943+K00757+K00207+K01081+K11540
Ascorbate and aldarate metabolism	ko00053	4	32	122	5076	c28650.graph_c0;c288.graph_c0;c38191.graph_c0;c8367.graph_c0	K01053+K01053+K00699+K00128
Cyanoamino acid metabolism	ko00460	2	7	122	5076	c35343.graph_c0;c41913.graph_c0	K00600+K00600
Tryptophan metabolism	ko00380	5	44	122	5076	c30702.graph_c0;c37643.graph_c0;c48848.graph_c1;c60548.graph_c0;c8367.graph_c0	K00825+K03392+K00626+K03781+K00128
Arachidonic acid metabolism	ko00590	3	41	122	5076	c1860.graph_c0;c24452.graph_c0;c44531.graph_c0	K07418+K07418+K07418
Glutathione metabolism	ko00480	5	62	122	5076	c27770.graph_c0;c3017.graph_c0;c33030.graph_c0;c79967.graph_c0;c93087.graph_c0	K00799+K11140+K00799+K11140+K11140
ABC transporters	ko02010	1	57	122	5076	c47408.graph_c0	K05665
Selenocompound metabolism	ko00450	1	28	122	5076	c28297.graph_c0	K01008
Valine, leucine and isoleucine biosynthesis	ko00290	1	4	122	5076	c54722.graph_c2	K01754
Lysine degradation	ko00310	6	80	122	5076	c11751.graph_c0;c28411.graph_c0;c30702.graph_c0;c48848.graph_c1;c75949.graph_c0;c8367.graph_c0	K00306+K18201+K00825+K00626+K00306+K00128
MAPK signaling pathway	ko04010	1	56	122	5076	c36964.graph_c0	K04370
Alanine, aspartate and glutamate metabolism	ko00250	3	43	122	5076	c38907.graph_c0;c54383.graph_c0;c64271.graph_c0	K00261+K11540+K00139
Galactose metabolism	ko00052	3	35	122	5076	c39100.graph_c0;c47207.graph_c0;c7385.graph_c0	K01785+K00963+K01187
N-Glycan biosynthesis	ko00510	1	63	122	5076	c26748.graph_c0	K13748

## Sheet: Premolt_vs_Postmolt.KEGG
#KEGG_n	42	KEGG_N	5076
#Pathway	ko_ID	Unigene	gene	Unigene_all	gene_all
Glycerolipid metabolism	ko00561	1	64	42	5076	c32469.graph_c0	K13506
Synthesis and degradation of ketone bodies	ko00072	2	13	42	5076	c52749.graph_c0;c77843.graph_c0	K01027+K00019
Glycerophospholipid metabolism	ko00564	2	101	42	5076	c32469.graph_c0;c9026.graph_c0	K13506+K14286
Pentose phosphate pathway	ko00030	2	37	42	5076	c19367.graph_c0;c288.graph_c0	K03841+K01053
Lysosome	ko04142	5	216	42	5076	c37608.graph_c0;c44072.graph_c0;c5220.graph_c0;c63487.graph_c0;c75535.graph_c0	K12373+K10532+K13443+K12373+K01365
One carbon pool by folate	ko00670	4	37	42	5076	c35343.graph_c0;c41913.graph_c0;c68816.graph_c0;c7131.graph_c0	K00600+K00600+K00288+K00289
Folate biosynthesis	ko00790	1	28	42	5076	c50426.graph_c0	K01307
Sphingolipid metabolism	ko00600	5	53	42	5076	c12339.graph_c0;c40132.graph_c0;c73524.graph_c0;c74186.graph_c0;c84528.graph_c0	K12349+K01634+K12349+K12349+K12349
Starch and sucrose metabolism	ko00500	6	66	42	5076	c10087.graph_c0;c15769.graph_c0;c42786.graph_c0;c47207.graph_c0;c67302.graph_c0;c808.graph_c0	K01176+K01176+K01176+K00963+K00963+K01176
Glycolysis / Gluconeogenesis	ko00010	1	79	42	5076	c19367.graph_c0	K03841
Galactose metabolism	ko00052	2	35	42	5076	c47207.graph_c0;c67302.graph_c0	K00963+K00963
Fructose and mannose metabolism	ko00051	1	56	42	5076	c19367.graph_c0	K03841
Inositol phosphate metabolism	ko00562	1	81	42	5076	c22956.graph_c0	K00010
Nitrogen metabolism	ko00910	1	13	42	5076	c42200.graph_c0	K01672
Glycosphingolipid biosynthesis - globo series	ko00603	2	25	42	5076	c37608.graph_c0;c63487.graph_c0	K12373+K12373
Pyruvate metabolism	ko00620	1	51	42	5076	c29565.graph_c0	K01958
Carbohydrate digestion and absorption	ko04973	1	2	42	5076	c15769.graph_c0	K01176
Mucin type O-Glycan biosynthesis	ko00512	1	35	42	5076	c42194.graph_c0	K00731
Other glycan degradation	ko00511	2	42	42	5076	c37608.graph_c0;c63487.graph_c0	K12373+K12373
Glyoxylate and dicarboxylate metabolism	ko00630	2	42	42	5076	c35343.graph_c0;c41913.graph_c0	K00600+K00600
Glycosaminoglycan degradation	ko00531	3	37	42	5076	c37608.graph_c0;c44072.graph_c0;c63487.graph_c0	K12373+K10532+K12373
Retinol metabolism	ko00830	1	33	42	5076	c77708.graph_c0	K15734
Butanoate metabolism	ko00650	2	28	42	5076	c52749.graph_c0;c77843.graph_c0	K01027+K00019
Pantothenate and CoA biosynthesis	ko00770	1	26	42	5076	c41669.graph_c0	K08069
Ascorbate and aldarate metabolism	ko00053	1	32	42	5076	c288.graph_c0	K01053
Biosynthesis of amino acids	ko01230	3	121	42	5076	c29565.graph_c0;c35343.graph_c0;c41913.graph_c0	K01958+K00600+K00600
Citrate cycle (TCA cycle)	ko00020	1	46	42	5076	c29565.graph_c0	K01958
Valine, leucine and isoleucine degradation	ko00280	1	64	42	5076	c52749.graph_c0	K01027
Carbon metabolism	ko01200	5	152	42	5076	c19367.graph_c0;c288.graph_c0;c29565.graph_c0;c35343.graph_c0;c41913.graph_c0	K03841+K01053+K01958+K00600+K00600
Degradation of aromatic compounds	ko01220	1	6	42	5076	c288.graph_c0	K01053
Pentose and glucuronate interconversions	ko00040	2	53	42	5076	c47207.graph_c0;c67302.graph_c0	K00963+K00963
Glycosphingolipid biosynthesis - ganglio series	ko00604	2	19	42	5076	c37608.graph_c0;c63487.graph_c0	K12373+K12373
Glutathione metabolism	ko00480	3	62	42	5076	c3017.graph_c0;c79967.graph_c0;c93087.graph_c0	K11140+K11140+K11140
Cyanoamino acid metabolism	ko00460	2	7	42	5076	c35343.graph_c0;c41913.graph_c0	K00600+K00600
Glycine, serine and threonine metabolism	ko00260	4	83	42	5076	c35343.graph_c0;c41913.graph_c0;c65266.graph_c0;c76227.graph_c0	K00600+K00600+K00315+K00315
Phagosome	ko04145	1	144	42	5076	c75535.graph_c0	K01365
Amino sugar and nucleotide sugar metabolism	ko00520	8	96	42	5076	c11588.graph_c0;c37608.graph_c0;c47207.graph_c0;c63487.graph_c0;c67302.graph_c0;c72819.graph_c0;c73368.graph_c0;c78153.graph_c0	K01183+K12373+K00963+K12373+K00963+K01183+K01183+K01183
